# Supplementary material for: Gut Microbiota Composition of Insectivorous Synanthropic and Fructivorous Zoo Bats: A Direct Metagenomic Comparison
Source: Int J Mol Sci. 2023 Dec 9;24(24):17301. doi: 10.3390/ijms242417301 (PMC10744024; doi:10.3390/ijms242417301)
Supplement: Supplementary file 1 [file ijms-24-17301-s001.zip]

Archive with 3 entries (3 files):
- IJMS_supplementary_figures.pdf
- Table S1.csv
- Table S2.csv
