# Supplementary material for: Gut Microbiota Composition of Insectivorous Synanthropic and Fructivorous Zoo Bats: A Direct Metagenomic Comparison
Source: Int J Mol Sci. 2023 Dec 9;24(24):17301. doi: 10.3390/ijms242417301 (PMC10744024; doi:10.3390/ijms242417301)
Supplement: Supplementary file 1 [file ijms-24-17301-s001.zip › Table S2.csv]

	feature	method	group1	group2	p_values	adj_method	p_adjust	pathway_name	pathway_description	pathway_class	pathway_map
1	ko05340	Maaslin2	Nyctalus noctula	Carollia perspicillata	0.011475412	BH	0.01580719	Primary immunodeficiency	Primary immunodeficiencies (PIs) are a heterogeneous group of disorders, which affect cellular and humoral immunity or non-specific host defense mechanisms mediated by complement proteins, and cells such as phagocytes and natural killer (NK) cells. These disorders of the immune system cause increased susceptibility to infection, autoimmune disease, and malignancy. Most of PIs are due to genetic d…	Human Diseases; Immune disease	Primary immunodeficiency
2	ko00564	Maaslin2	Nyctalus noctula	Carollia perspicillata	0.000570889	BH	0.00089282	Glycerophospholipid metabolism	NA	Metabolism; Lipid metabolism	Glycerophospholipid metabolism
4	ko00562	Maaslin2	Nyctalus noctula	Carollia perspicillata	6.08E-10	BH	1.67E-09	Inositol phosphate metabolism	NA	Metabolism; Carbohydrate metabolism	Inositol phosphate metabolism
7	ko00250	Maaslin2	Nyctalus noctula	Carollia perspicillata	1.16E-37	BH	8.06E-36	Alanine, aspartate and glutamate metabolism	NA	Metabolism; Amino acid metabolism	Alanine, aspartate and glutamate metabolism
8	ko00740	Maaslin2	Nyctalus noctula	Carollia perspicillata	1.63E-20	BH	1.64E-19	Riboflavin metabolism	NA	Metabolism; Metabolism of cofactors and vitamins	Riboflavin metabolism
10	ko00010	Maaslin2	Nyctalus noctula	Carollia perspicillata	6.86E-22	BH	7.93E-21	Glycolysis / Gluconeogenesis	Glycolysis is the process of converting glucose into pyruvate and generating small amounts of ATP (energy) and NADH (reducing power). It is a central pathway that produces important precursor metabolites: six-carbon compounds of glucose-6P and fructose-6P and three-carbon compounds of glycerone-P, glyceraldehyde-3P, glycerate-3P, phosphoenolpyruvate, and pyruvate [MD:M00001]. Acetyl-CoA, another …	Metabolism; Carbohydrate metabolism	Glycolysis / Gluconeogenesis
11	ko00195	Maaslin2	Nyctalus noctula	Carollia perspicillata	1.55E-24	BH	2.30E-23	Photosynthesis	Photosynthesis in green plants and specialized bacteria is the process of utilizing light energy to synthesize organic compounds from carbon dioxide and water. It consists of the light dependent part (light reaction) and the light independent part (dark reaction, carbon fixation). The light reaction takes place in thylakoid, a membrane-bound compartment inside chloroplasts and cyanobacteria. The …	Metabolism; Energy metabolism	Photosynthesis
13	ko00920	Maaslin2	Nyctalus noctula	Carollia perspicillata	2.21E-05	BH	4.10E-05	Sulfur metabolism	Sulfur is an essential element for life and the metabolism of organic sulfur compounds plays an important role in the global sulfur cycle. Sulfur occurs in various oxidation states ranging from +6 in sulfate to -2 in sulfide (H2S). Sulfate reduction can occur in both an energy consuming assimilatory pathway and an energy producing dissimilatory pathway. The assimilatory pathway, which is found in…	Metabolism; Energy metabolism	Sulfur metabolism
14	ko04146	Maaslin2	Nyctalus noctula	Carollia perspicillata	0.020312219	BH	0.026571959	Peroxisome	Peroxisomes are essential organelles that play a key role in redox signalling and lipid homeostasis. They contribute to many crucial metabolic processes such as fatty acid oxidation, biosynthesis of ether lipids and free radical detoxification. The biogenesis of peroxisomes starts with the early peroxins PEX3, PEX16 and PEX19 and proceeds via several steps. The import of membrane proteins into pe…	Cellular Processes; Transport and catabolism	Peroxisome
15	ko00600	Maaslin2	Nyctalus noctula	Carollia perspicillata	3.94E-12	BH	1.41E-11	Sphingolipid metabolism	NA	Metabolism; Lipid metabolism	Sphingolipid metabolism
16	ko04142	Maaslin2	Nyctalus noctula	Carollia perspicillata	1.15E-09	BH	2.95E-09	Lysosome	Lysosomes are membrane-delimited organelles in animal cells serving as the cell's main digestive compartment to which all sorts of macromolecules are delivered for degradation. They contain more than 40 hydrolases in an acidic environment (pH of about 5). After synthesis in the ER, lysosomal enzymes are decorated with mannose-6-phosphate residues, which are recognized by mannose-6-phosphate recep…	Cellular Processes; Transport and catabolism	Lysosome
17	ko00604	Maaslin2	Nyctalus noctula	Carollia perspicillata	1.15E-09	BH	2.95E-09	Glycosphingolipid biosynthesis - ganglio series	NA	Metabolism; Glycan biosynthesis and metabolism	Glycosphingolipid biosynthesis - ganglio series
20	ko00524	Maaslin2	Nyctalus noctula	Carollia perspicillata	2.40E-08	BH	5.44E-08	Neomycin, kanamycin and gentamicin biosynthesis	NA	Metabolism; Biosynthesis of other secondary metabolites	Neomycin, kanamycin and gentamicin biosynthesis
21	ko00300	Maaslin2	Nyctalus noctula	Carollia perspicillata	1.23E-07	BH	2.72E-07	Lysine biosynthesis	NA	Metabolism; Amino acid metabolism	Lysine biosynthesis
22	ko00260	Maaslin2	Nyctalus noctula	Carollia perspicillata	2.61E-07	BH	5.59E-07	Glycine, serine and threonine metabolism	Serine is derived from 3-phospho-D-glycerate, an intermediate of glycolysis [MD:M00020], and glycine is derived from serine. Threonine is an essential amino acid, which animals cannot synthesize. In bacteria and plants, threonine is derived from aspartate [MD:M00018].	Metabolism; Amino acid metabolism	Glycine, serine and threonine metabolism
23	ko00190	Maaslin2	Nyctalus noctula	Carollia perspicillata	1.55E-24	BH	2.30E-23	Oxidative phosphorylation	NA	Metabolism; Energy metabolism	Oxidative phosphorylation
24	ko03440	Maaslin2	Nyctalus noctula	Carollia perspicillata	2.59E-05	BH	4.60E-05	Homologous recombination	Homologous recombination (HR) is essential for the accurate repair of DNA double-strand breaks (DSBs), potentially lethal lesions. HR takes place in the late S-G2 phase of the cell cycle and involves the generation of a single-stranded region of DNA, followed by strand invasion, formation of a Holliday junction, DNA synthesis using the intact strand as a template, branch migration and resolution.…	Genetic Information Processing; Replication and repair	Homologous recombination
25	ko00750	Maaslin2	Nyctalus noctula	Carollia perspicillata	4.00E-15	BH	1.89E-14	Vitamin B6 metabolism	NA	Metabolism; Metabolism of cofactors and vitamins	Vitamin B6 metabolism
27	ko03070	Maaslin2	Nyctalus noctula	Carollia perspicillata	4.18E-05	BH	7.24E-05	Bacterial secretion system	Gram-negative bacteria secrete a wide range of proteins whose functions include biogenesis of organelles, such as pilli and flagella, nutrient acquisition, virulence, and efflux of drugs and other toxins. Six distinct secretion systems have been shown to mediate protein export through the inner and outer membranes of Gram-negative bacteria. These pathways are highly conserved throughout the Gram-…	Environmental Information Processing; Membrane transport	Bacterial secretion system
28	ko00253	Maaslin2	Nyctalus noctula	Carollia perspicillata	0.002053045	BH	0.003050239	Tetracycline biosynthesis	Tetracyclines are aromatic polyketide antibiotics produced by Streptomyces species via type II polyketide synthases (PKSs). Tetracyclines contain a linear tetracyclic skeleton, which is formed from a malonamate starter unit and malonyl-CoA extender units through a common polyketide pathway [MD:M00778]. This diagram shows biosynthesis of naturally occurring tetracyclines (tetracycline, oxytetracyc…	Metabolism; Metabolism of terpenoids and polyketides	Tetracycline biosynthesis
30	ko00380	Maaslin2	Nyctalus noctula	Carollia perspicillata	7.26E-11	BH	2.25E-10	Tryptophan metabolism	NA	Metabolism; Amino acid metabolism	Tryptophan metabolism
31	ko00500	Maaslin2	Nyctalus noctula	Carollia perspicillata	7.89E-17	BH	5.13E-16	Starch and sucrose metabolism	NA	Metabolism; Carbohydrate metabolism	Starch and sucrose metabolism
32	ko05120	Maaslin2	Nyctalus noctula	Carollia perspicillata	6.84E-07	BH	1.41E-06	Epithelial cell signaling in Helicobacter pylori infection	Two major virulence factors of H. pylori are the vacuolating cytotoxin (VacA) and the cag type-IV secretion system (T4SS) and its translocated effector protein, cytotoxin-associated antigen A (CagA).	Human Diseases; Infectious disease: bacterial	Epithelial cell signaling in Helicobacter pylori infection
33	ko00620	Maaslin2	Nyctalus noctula	Carollia perspicillata	2.85E-16	BH	1.80E-15	Pyruvate metabolism	NA	Metabolism; Carbohydrate metabolism	Pyruvate metabolism
35	ko00940	Maaslin2	Nyctalus noctula	Carollia perspicillata	8.25E-16	BH	4.52E-15	Phenylpropanoid biosynthesis	Phenylpropanoids are a group of plant secondary metabolites derived from phenylalanine and having a wide variety of functions both as structural and signaling molecules. Phenylalanine is first converted to cinnamic acid by deamination. It is followed by hydroxylation and frequent methylation to generate coumaric acid and other acids with a phenylpropane (C6-C3) unit. Reduction of the CoA-activate…	Metabolism; Biosynthesis of other secondary metabolites	Phenylpropanoid biosynthesis
36	ko05016	Maaslin2	Nyctalus noctula	Carollia perspicillata	0.020312219	BH	0.026571959	Huntington disease	Huntington disease (HD) is an autosomal-dominant neurodegenerative disorder that primarily affects medium spiny striatal neurons (MSN). The symptoms are choreiform, involuntary movements, personality changes and dementia. HD is caused by a CAG repeat expansion in the IT15 gene, which results in a long stretch of polyglutamine (polyQ) close to the amino-terminus of the HD protein huntingtin (Htt).…	Human Diseases; Neurodegenerative disease	Huntington disease
37	ko01055	Maaslin2	Nyctalus noctula	Carollia perspicillata	1.09E-06	BH	2.20E-06	Biosynthesis of vancomycin group antibiotics	NA	Metabolism; Metabolism of terpenoids and polyketides	Biosynthesis of vancomycin group antibiotics
38	ko04910	Maaslin2	Nyctalus noctula	Carollia perspicillata	1.36E-17	BH	9.46E-17	Insulin signaling pathway	Insulin binding to its receptor results in the tyrosine phosphorylation of insulin receptor substrates (IRS) by the insulin receptor tyrosine kinase (INSR). This allows association of IRSs with the regulatory subunit of phosphoinositide 3-kinase (PI3K). PI3K activates 3-phosphoinositide-dependent protein kinase 1 (PDK1), which activates Akt, a serine kinase. Akt in turn deactivates glycogen synth…	Organismal Systems; Endocrine system	Insulin signaling pathway
39	ko00531	Maaslin2	Nyctalus noctula	Carollia perspicillata	1.15E-09	BH	2.95E-09	Glycosaminoglycan degradation	NA	Metabolism; Glycan biosynthesis and metabolism	Glycosaminoglycan degradation
40	ko00360	Maaslin2	Nyctalus noctula	Carollia perspicillata	8.23E-15	BH	3.29E-14	Phenylalanine metabolism	NA	Metabolism; Amino acid metabolism	Phenylalanine metabolism
41	ko00630	Maaslin2	Nyctalus noctula	Carollia perspicillata	5.23E-20	BH	4.73E-19	Glyoxylate and dicarboxylate metabolism	NA	Metabolism; Carbohydrate metabolism	Glyoxylate and dicarboxylate metabolism
42	ko00430	Maaslin2	Nyctalus noctula	Carollia perspicillata	3.16E-15	BH	1.53E-14	Taurine and hypotaurine metabolism	NA	Metabolism; Metabolism of other amino acids	Taurine and hypotaurine metabolism
43	ko02010	Maaslin2	Nyctalus noctula	Carollia perspicillata	1.19E-06	BH	2.36E-06	ABC transporters	The ATP-binding cassette (ABC) transporters form one of the largest known protein families, and are widespread in bacteria, archaea, and eukaryotes. They couple ATP hydrolysis to active transport of a wide variety of substrates such as ions, sugars, lipids, sterols, peptides, proteins, and drugs. The structure of a prokaryotic ABC transporter usually consists of three components; typically two in…	Environmental Information Processing; Membrane transport	ABC transporters
44	ko00040	Maaslin2	Nyctalus noctula	Carollia perspicillata	1.76E-28	BH	4.08E-27	Pentose and glucuronate interconversions	NA	Metabolism; Carbohydrate metabolism	Pentose and glucuronate interconversions
47	ko00603	Maaslin2	Nyctalus noctula	Carollia perspicillata	1.15E-09	BH	2.95E-09	Glycosphingolipid biosynthesis - globo and isoglobo series	NA	Metabolism; Glycan biosynthesis and metabolism	Glycosphingolipid biosynthesis - globo and isoglobo series
48	ko03018	Maaslin2	Nyctalus noctula	Carollia perspicillata	4.55E-15	BH	2.10E-14	RNA degradation	The correct processing, quality control and turnover of cellular RNA molecules are critical to many aspects in the expression of genetic information. In eukaryotes, two major pathways of mRNA decay exist and both pathways are initiated by poly(A) shortening of the mRNA. In the 5' to 3' pathway, this is followed by decapping which then permits the 5' to 3' exonucleolytic degradation of transcripts…	Genetic Information Processing; Folding, sorting and degradation	RNA degradation
51	ko04626	Maaslin2	Nyctalus noctula	Carollia perspicillata	3.02E-16	BH	1.85E-15	Plant-pathogen interaction	Plants lack animal-like adaptive immunity mechanisms, and therefore have evolved a specific system with multiple layers against invading pathogens. The primary response includes the perception of pathogens by cell-surface pattern-recognition receptors (PRRs) and is referred to as PAMP-triggered immunity (PTI). Activation of FLS2 and EFR triggers MAPK signaling pathway that activates defense genes…	Organismal Systems; Environmental adaptation	Plant-pathogen interaction
52	ko00523	Maaslin2	Nyctalus noctula	Carollia perspicillata	2.83E-12	BH	1.03E-11	Polyketide sugar unit biosynthesis	NA	Metabolism; Metabolism of terpenoids and polyketides	Polyketide sugar unit biosynthesis
53	ko00520	Maaslin2	Nyctalus noctula	Carollia perspicillata	5.29E-06	BH	1.02E-05	Amino sugar and nucleotide sugar metabolism	NA	Metabolism; Carbohydrate metabolism	Amino sugar and nucleotide sugar metabolism
54	ko00521	Maaslin2	Nyctalus noctula	Carollia perspicillata	6.49E-13	BH	2.50E-12	Streptomycin biosynthesis	Streptomycin is an aminocyclitol-aminoglycoside antibiotic produced by Streptomyces griseus. Streptomycin consists of aminocyclitol (streptidine), 6-deoxyhexose (streptose), and N-methyl-L-glucosamine moieties, which are formed by independent biosynthetic pathways. All of the moieties are derived from D-glucose. The streptidine moiety is synthesized via myo-inositol, which is then oxidized at C-1…	Metabolism; Biosynthesis of other secondary metabolites	Streptomycin biosynthesis
55	ko00052	Maaslin2	Nyctalus noctula	Carollia perspicillata	2.70E-09	BH	6.86E-09	Galactose metabolism	NA	Metabolism; Carbohydrate metabolism	Galactose metabolism
56	ko00051	Maaslin2	Nyctalus noctula	Carollia perspicillata	4.69E-09	BH	1.17E-08	Fructose and mannose metabolism	NA	Metabolism; Carbohydrate metabolism	Fructose and mannose metabolism
57	ko00401	Maaslin2	Nyctalus noctula	Carollia perspicillata	8.23E-15	BH	3.29E-14	Novobiocin biosynthesis	NA	Metabolism; Biosynthesis of other secondary metabolites	Novobiocin biosynthesis
58	ko00400	Maaslin2	Nyctalus noctula	Carollia perspicillata	1.30E-25	BH	2.46E-24	Phenylalanine, tyrosine and tryptophan biosynthesis	NA	Metabolism; Amino acid metabolism	Phenylalanine, tyrosine and tryptophan biosynthesis
59	ko00350	Maaslin2	Nyctalus noctula	Carollia perspicillata	8.23E-15	BH	3.29E-14	Tyrosine metabolism	NA	Metabolism; Amino acid metabolism	Tyrosine metabolism
60	ko00640	Maaslin2	Nyctalus noctula	Carollia perspicillata	1.35E-18	BH	1.04E-17	Propanoate metabolism	NA	Metabolism; Carbohydrate metabolism	Propanoate metabolism
61	ko00720	Maaslin2	Nyctalus noctula	Carollia perspicillata	6.36E-05	BH	0.000109285	Carbon fixation pathways in prokaryotes	Carbon fixation is an important pathway for autotrophs living in various environments. Plants and cyanobacteria fix CO2 as organic compounds using solar energy mainly by the reductive pentose phosphate cycle (also called Calvin cycle, Calvin-Benson cycle, or Calvin-Benson-Bassham cycle) [MD:M00165]. There are, at least, five additional carbon fixation pathways known to exist in autotrophic bacter…	Metabolism; Energy metabolism	Carbon fixation pathways in prokaryotes
62	ko00960	Maaslin2	Nyctalus noctula	Carollia perspicillata	8.23E-15	BH	3.29E-14	Tropane, piperidine and pyridine alkaloid biosynthesis	NA	Metabolism; Biosynthesis of other secondary metabolites	Tropane, piperidine and pyridine alkaloid biosynthesis
64	ko03008	Maaslin2	Nyctalus noctula	Carollia perspicillata	3.53E-22	BH	4.32E-21	Ribosome biogenesis in eukaryotes	Ribosomes are the cellular factories responsible for making proteins. In eukaryotes, ribosome biogenesis involves the production and correct assembly of four rRNAs and about 80 ribosomal proteins. It requires hundreds of factors not present in the mature particle. In the absence of these proteins, ribosome biogenesis is stalled and cell growth is terminated even under optimal growth conditions. T…	Genetic Information Processing; Translation	Ribosome biogenesis in eukaryotes
67	ko05010	Maaslin2	Nyctalus noctula	Carollia perspicillata	0.001781367	BH	0.002684958	Alzheimer disease	Alzheimer disease (AD) is a chronic disorder that slowly destroys neurons and causes serious cognitive disability. AD is associated with senile plaques and neurofibrillary tangles (NFTs). Amyloid-beta (Abeta), a major component of senile plaques, has various pathological effects on cell and organelle function. To date genetic studies have revealed four genes that may be linked to autosomal domina…	Human Diseases; Neurodegenerative disease	Alzheimer disease
68	ko00983	Maaslin2	Nyctalus noctula	Carollia perspicillata	0.000110956	BH	0.00018612	Drug metabolism - other enzymes	NA	Metabolism; Xenobiotics biodegradation and metabolism	Drug metabolism - other enzymes
69	ko00790	Maaslin2	Nyctalus noctula	Carollia perspicillata	0.000136829	BH	0.000227684	Folate biosynthesis	NA	Metabolism; Metabolism of cofactors and vitamins	Folate biosynthesis
70	ko00020	Maaslin2	Nyctalus noctula	Carollia perspicillata	0.000746242	BH	0.001158346	Citrate cycle (TCA cycle)	The citrate cycle (TCA cycle, Krebs cycle) is an important aerobic pathway for the final steps of the oxidation of carbohydrates and fatty acids. The cycle starts with acetyl-CoA, the activated form of acetate, derived from glycolysis and pyruvate oxidation for carbohydrates and from beta oxidation of fatty acids. The two-carbon acetyl group in acetyl-CoA is transferred to the four-carbon compoun…	Metabolism; Carbohydrate metabolism	Citrate cycle (TCA cycle)
71	ko00710	Maaslin2	Nyctalus noctula	Carollia perspicillata	0.001798099	BH	0.002690681	Carbon fixation in photosynthetic organisms	NA	Metabolism; Energy metabolism	Carbon fixation in photosynthetic organisms
72	ko02060	Maaslin2	Nyctalus noctula	Carollia perspicillata	1.80E-39	BH	1.87E-37	Phosphotransferase system (PTS)	The phosphoenolpyruvate (PEP)-dependent phosphotransferase system (PTS) is a major mechanism used by bacteria for uptake of carbohydrates, particularly hexoses, hexitols, and disaccharides, where the source of energy is from PEP. The PTS consists of two general components, enzyme I (EI) and histidine phosphocarrier protein (HPr), and of membrane-bound sugar specific permeases (enzymes II). Each e…	Environmental Information Processing; Membrane transport	Phosphotransferase system (PTS)
73	ko00340	Maaslin2	Nyctalus noctula	Carollia perspicillata	8.23E-15	BH	3.29E-14	Histidine metabolism	NA	Metabolism; Amino acid metabolism	Histidine metabolism
74	ko00550	Maaslin2	Nyctalus noctula	Carollia perspicillata	2.54E-05	BH	4.56E-05	Peptidoglycan biosynthesis	Peptidoglycan is a macromolecule made of long aminosugar strands cross-linked by short peptides. It forms the cell wall in bacteria surrounding the cytoplasmic membrane. The glycan strands are typically comprised of repeating N-acetylglucosamine (GlcNAc) and N-acetylmuramic acid (MurNAc) disaccharides. Each MurNAc is linked to a peptide of three to five amino acid residues. Disaccharide subunits …	Metabolism; Glycan biosynthesis and metabolism	Peptidoglycan biosynthesis
75	ko00650	Maaslin2	Nyctalus noctula	Carollia perspicillata	0.01377755	BH	0.01885349	Butanoate metabolism	NA	Metabolism; Carbohydrate metabolism	Butanoate metabolism
76	ko02030	Maaslin2	Nyctalus noctula	Carollia perspicillata	0.004987545	BH	0.007105543	Bacterial chemotaxis	Chemotaxis is the process by which cells sense chemical gradients in their environment and then move towards more favorable conditions. In chemotaxis, events at the receptors control autophosphorylation of the CheA histidine kinase, and the phosphohistidine is the substrate for the response regulator CheY, which catalyzes the transfer of the phosphoryl group to a conserved aspartate. The resultin…	Cellular Processes; Cell motility	Bacterial chemotaxis
77	ko03320	Maaslin2	Nyctalus noctula	Carollia perspicillata	6.71E-11	BH	2.11E-10	PPAR signaling pathway	Peroxisome proliferator-activated receptors (PPARs) are nuclear hormone receptors that are activated by fatty acids and their derivatives. PPAR has three subtypes (PPARalpha, beta/delta, and gamma) showing different expression patterns in vertebrates. Each of them is encoded in a separate gene and binds fatty acids and eicosanoids. PPARalpha plays a role in the clearance of circulating or cellula…	Organismal Systems; Endocrine system	PPAR signaling pathway
78	ko00910	Maaslin2	Nyctalus noctula	Carollia perspicillata	1.60E-20	BH	1.64E-19	Nitrogen metabolism	The biological process of the nitrogen cycle is a complex interplay among many microorganisms catalyzing different reactions, where nitrogen is found in various oxidation states ranging from +5 in nitrate to -3 in ammonia. The core nitrogen cycle involves four reduction pathways and two oxidation pathways. Nitrogen fixation [MD:M00175] is the process of reducing atmospheric molecular nitrogen to …	Metabolism; Energy metabolism	Nitrogen metabolism
79	ko00460	Maaslin2	Nyctalus noctula	Carollia perspicillata	4.12E-25	BH	7.15E-24	Cyanoamino acid metabolism	NA	Metabolism; Metabolism of other amino acids	Cyanoamino acid metabolism
80	ko00780	Maaslin2	Nyctalus noctula	Carollia perspicillata	0.001243705	BH	0.001902138	Biotin metabolism	Biotin (vitamin H or vitamin B7) is the essential cofactor of biotin-dependent carboxylases, such as pyruvate carboxylase and acetyl-CoA carboxylase. Mammals cannot synthesize biotin, while in bacteria, fungi, and plants it is synthesized from pimelate thioester through different pathways. In E. coli and many organisms, pimelate thioester is derived from malonyl-ACP. The pathway starts with the m…	Metabolism; Metabolism of cofactors and vitamins	Biotin metabolism
81	ko00511	Maaslin2	Nyctalus noctula	Carollia perspicillata	1.48E-11	BH	4.88E-11	Other glycan degradation	NA	Metabolism; Glycan biosynthesis and metabolism	Other glycan degradation
82	ko00970	Maaslin2	Nyctalus noctula	Carollia perspicillata	0.028384933	BH	0.036221265	Aminoacyl-tRNA biosynthesis	NA	Genetic Information Processing; Translation	Aminoacyl-tRNA biosynthesis
86	ko00660	Maaslin2	Nyctalus noctula	Carollia perspicillata	0.001304698	BH	0.001980856	C5-Branched dibasic acid metabolism	NA	Metabolism; Carbohydrate metabolism	C5-Branched dibasic acid metabolism
87	ko03020	Maaslin2	Nyctalus noctula	Carollia perspicillata	1.29E-19	BH	1.08E-18	RNA polymerase	NA	Genetic Information Processing; Transcription	RNA polymerase
89	ko00860	Maaslin2	Nyctalus noctula	Carollia perspicillata	1.45E-08	BH	3.60E-08	Porphyrin metabolism	Porphyrins are a group of chemical compounds with the backbone ring structure consisting of four linked pyrrole units. Metal complexes of porphyrins, as well as those of corrinoids with the one-carbon shorter ring structure, play important biological roles. They include iron-containing heme, magnesium-containing chlorophyll, nickel-containing coenzyme F430 and cobalt-containing cobamide (such as …	Metabolism; Metabolism of cofactors and vitamins	Porphyrin metabolism
90	ko00330	Maaslin2	Nyctalus noctula	Carollia perspicillata	1.59E-43	BH	3.30E-41	Arginine and proline metabolism	NA	Metabolism; Amino acid metabolism	Arginine and proline metabolism
91	ko00908	Maaslin2	Nyctalus noctula	Carollia perspicillata	8.67E-30	BH	2.58E-28	Zeatin biosynthesis	Zeatin is a member of the cytokinin family, a class of phytohormones involved in various processes of growth and development in plants. Most abundant cytokinins are adenine-type, where the N6 position of adenine is substituted with an isoprenoid, such as in zeatin, or an aromatic side chain, such as in kinetin. Zeatin can be synthesized in two different pathways: the tRNA pathway and the AMP path…	Metabolism; Metabolism of terpenoids and polyketides	Zeatin biosynthesis
93	ko03430	Maaslin2	Nyctalus noctula	Carollia perspicillata	0.01890146	BH	0.025201947	Mismatch repair	DNA mismatch repair (MMR) is a highly conserved biological pathway that plays a key role in maintaining genomic stability. MMR corrects DNA mismatches generated during DNA replication, thereby preventing mutations from becoming permanent in dividing cells. MMR also suppresses homologous recombination and was recently shown to play a role in DNA damage signaling. Defects in MMR are associated with…	Genetic Information Processing; Replication and repair	Mismatch repair
95	ko00471	Maaslin2	Nyctalus noctula	Carollia perspicillata	4.32E-07	BH	9.17E-07	NA	NA	NA	NA
96	ko00473	Maaslin2	Nyctalus noctula	Carollia perspicillata	0.008018684	BH	0.011269502	NA	NA	NA	NA
97	ko00240	Maaslin2	Nyctalus noctula	Carollia perspicillata	1.29E-06	BH	2.54E-06	Pyrimidine metabolism	Metabolism; Nucleotide metabolism	Metabolism; Nucleotide metabolism	Pyrimidine metabolism
99	ko04070	Maaslin2	Nyctalus noctula	Carollia perspicillata	1.05E-10	BH	3.17E-10	Phosphatidylinositol signaling system	Environmental Information Processing; Signal transduction	Environmental Information Processing; Signal transduction	Phosphatidylinositol signaling system
100	ko03420	Maaslin2	Nyctalus noctula	Carollia perspicillata	0.004284649	BH	0.006146255	Nucleotide excision repair	Nucleotide excision repair (NER) is a mechanism to recognize and repair bulky DNA damage caused by compounds, environmental carcinogens, and exposure to UV-light. In humans hereditary defects in the NER pathway are linked to at least three diseases: xeroderma pigmentosum (XP), Cockayne syndrome (CS), and trichothiodystrophy (TTD). The repair of damaged DNA involves at least 30 polypeptides within…	Genetic Information Processing; Replication and repair	Nucleotide excision repair
101	ko00770	Maaslin2	Nyctalus noctula	Carollia perspicillata	5.25E-07	BH	1.10E-06	Pantothenate and CoA biosynthesis	Metabolism; Metabolism of cofactors and vitamins	Metabolism; Metabolism of cofactors and vitamins	Pantothenate and CoA biosynthesis
102	ko02040	Maaslin2	Nyctalus noctula	Carollia perspicillata	6.15E-11	BH	1.97E-10	Flagellar assembly	Cellular Processes; Cell motility	Cellular Processes; Cell motility	Flagellar assembly
103	ko00670	Maaslin2	Nyctalus noctula	Carollia perspicillata	4.41E-12	BH	1.56E-11	One carbon pool by folate	Metabolism; Metabolism of cofactors and vitamins	Metabolism; Metabolism of cofactors and vitamins	One carbon pool by folate
104	ko04112	Maaslin2	Nyctalus noctula	Carollia perspicillata	1.46E-15	BH	7.80E-15	Cell cycle - Caulobacter	Cell cycle progression of Caulobacter crescentus is implemented by an elaborate transcriptional regulatory network. During the life cycle, Caulobacter divides asymmetrically producing two distinct cell types with specialized development programs. The sessile stalked cell immediately initiates a new round of division cycle, whereas the motile swarmer cell remains in the G1 phase for a defined inte…	Cellular Processes; Cell growth and death	Cell cycle - Caulobacter
1041	ko04112	Maaslin2	Nyctalus noctula	Carollia perspicillata	1.46E-15	BH	7.80E-15	Cell cycle - Caulobacter	Cell cycle progression of Caulobacter crescentus is implemented by an elaborate transcriptional regulatory network. During the life cycle, Caulobacter divides asymmetrically producing two distinct cell types with specialized development programs. The sessile stalked cell immediately initiates a new round of division cycle, whereas the motile swarmer cell remains in the G1 phase for a defined inte…	Cellular Processes; Cell growth and death	Cell cycle - Caulobacter
